# Supplementary material for: A versatile active learning workflow for optimization of genetic and metabolic networks
Source: Nat Commun. 2022 Jul 5;13:3876. doi: 10.1038/s41467-022-31245-z (PMC9256728; doi:10.1038/s41467-022-31245-z)
Supplement: Supplementary file 4 — Source Data [file 41467_2022_31245_MOESM4_ESM.xlsx]

## Sheet: Fig. 3f, 3g
Fig. 3f left		T7 RNA polymerase concentration (ug/ml)
		0		10		25		75
		average	std	average	std	average	std	average	std
PT7-LacI plasmid concentration (nM)	0	9928.64	1951.11	9001.82	1944.27	5984.15	5380.85	6964.1	3852.32
	1	8809.03	2086.17	9057.21	3494.09	3157.38	5516.79	4784.89	1281.36
	2	7974.81	1887.56	6921.58	4180.81	5690.49	5278.39	12953.9	7670.94
	5	7048.91	4427.55	4462.57	2092.63	6508.5	5382.01	14453.2	5434.66
	10	7830.94	2550.63	3495.41	1860.24	5181.71	4867.45	11357.6	5591.05
	20	3819.35	4826.85	821.428	1497.85	722.397	704.399	2234.27	2199.66
	50	893.331	850.643	1837.77	1300.36	294.574	212.703	19.5209	64.8841
	100	380.313	366.517	711.369	1197.3	76.8544	159.927	2.62802	48.9378
Fig. 3f right		T7 RNA polymerase concentration (ug/ml)
		0		10		25		75
		average	std	average	std	average	std	average	std
PT7-LacI plasmid concentration (nM)	0	2.44616	0.26737	2.31655	0.230645	1.82146	0.774008	2.14049	0.52012
	1	2.37493	0.242537	2.39522	0.381179	1.46862	0.859155	1.88387	0.181053
	2	2.38681	0.286349	2.21893	0.620635	1.9346	1.0009	2.84938	0.646555
	5	2.29595	0.589451	1.93263	0.360292	2.40749	1.02157	4.14753	1.35803
	10	2.58283	0.407558	1.92049	0.386992	2.96709	1.65119	4.34724	1.26104
	20	2.05875	1.09907	1.27042	0.777926	1.66874	0.698444	2.93112	1.54156
	50	1.5709	0.441142	2.10515	0.518678	1.51389	0.348808	1.07527	0.267541
	100	1.42164	0.419214	1.55837	0.966493	1.24365	0.517323	0.899845	0.4125
Fig. 3g		T7 RNA polymerase concentration (ug/ml)
		0		10		25		75
		average	std	average	std	average	std	average	std
PT7-LacI plasmid concentration (nM)	0	5033.5	1012.08	5313.5	63.5793	5114.5	292.36	4417.83	207.299
	1	4490.5	1517.14	4253.17	375.028	4466.83	337.75	3902.5	675.792
	2	4057.83	1423.8	3768.17	254.775	3215.5	71.5565	3439.5	342.101
	5	3716.17	916.919	3221.5	495.228	2315.83	290.264	2322.83	124.952
	10	3252.83	961.145	2813.17	176.242	1992.83	730.46	1374.5	363.771
	20	2729.5	924.652	2707.83	424.421	1234.5	90.2792	524.5	49.2172
	50	1816.5	593.971	1469.17	328.85	825.167	24.7049	81.1666	26.5016
	100	851.833	489.785	784.167	139.059	476.5	19.6044	61.8333	33.4066

## Sheet: Fig. 3h, i
Fig. 3h
			const.-lacI : const.-gfp				pT7-lacI : const.-gfp				const.-lacI : pT7-gfp				pT7-lacI : pT7-gfp
LacI plasmid concentration (nM)	1 h	0	907	754	845		798	972	839		1176	1289	1472		1292	1662	1188
		1	808	801	773		681	743	741		1034	1174	1380		1030	1194	884
		3	831	703	862		586	611	613		1144	1139	1309		865	949	806
		10	638	556	658		409	412	461		1001	1129	1217		497	570	519
		30	302	283	387		179	222	221		906	1078	1090		226	265	195
		100	79	113	122		80	79	100		805	950	1003		159	110	79
	4 h	0	2079	1912	2187		1819	2410	2149		2161	2390	2708		2449	2771	2062
		1	1852	1841	2063		1628	1801	1797		2006	2237	2618		1976	2309	1606
		3	2008	1842	2292		1298	1358	1309		2242	2196	2572		1708	1841	1488
		10	1488	1433	1777		762	788	875		2054	2195	2523		957	1069	979
		30	836	799	1067		305	393	397		1931	2213	2370		424	490	362
		100	242	307	318		135	134	156		1759	1978	2155		258	196	147
	10 h	0	2278	2201	2679		2101	2883	2640		2193	2421	2689		2483	2530	1998
		1	2000	1987	2560		1798	2008	1969		2044	2253	2579		2001	2344	1651
		3	2359	2185	2739		1384	1471	1329		2275	2166	2641		1763	1880	1534
		10	1611	1582	1994		804	813	883		2100	2090	2545		999	1074	1018
		30	972	850	1145		326	419	438		1973	2122	2414		462	530	378
		100	307	381	382		160	153	169		1806	1845	2168		300	236	181
Fig. 3i
			const.-lacI : const.-gfp				pT7-lacI : const.-gfp				const.-lacI : pT7-gfp				pT7-lacI : pT7-gfp
LacI plasmid concentration (nM)		0	11.83	10.83	11.16		10.29	10.48	7.3		11.72	19.21	14.98		18.81	18.74	19.22
		10	-0.41	-2.33	-2.64		-8.23	-7.83	-7.62		8.25	10.38	9.31		1.15	0.7	1.13
		100	-3.52	-3.42	-3.18		-10.46	-10.59	-10.65		9.16	8.66	8.65		-2.72	-1.66	-2.41

## Sheet: Fig. 4a, 4e
Fig. 4a
		Plasmid				PCR				PCR+Gams
		2773	2175	2497		562	518	585		2799	2440	2592
Fig. 4e
		in vivo yield			cell-free yield
		average	std		average	std
		86.1111	25.7153		5.8	0.1
		32.4611	1.2451		5.3	0.5
		28.3667	2.93869		2.7	0.1
		7.94444	2.09331		0.313	0.091
		24.4056	1.25359		5.6	0.4
		0.0166667	0.03849		0.4	0
		64.3667	14.2133		2.4	0.5
		0.994444	0.125831		2.3	0.4
		61.0889	4.29164		10.7	1.3
		10.2167	1.05018		3.3	0.2
		10.5944	0.735603		5	0.4
		27.1889	2.13999		1.6	1.3
		68.7	2.41203		3.1	0.5
		8.87778	2.30814		2.4	0.3
		38.5944	4.9275		3.4	1.7
		98.3333	14.699		1.9	0.2
		14.2111	1.86778		2.7	0.1
		3.78333	1.80018		0.413	0.044
		54.8611	11.7751		2.4	0.6
		83.9889	22.021		4.5	0.3
		66.5056	2.48933		7.7	0.6

## Sheet: Fig. 5h, 5i, 5j
Time (min)	Condition 1 (blue)					Condition 5 (lavender)					Condition 6 (bordeaux)					Condition 2 (red)					Condition 3 (orange)					Condition 4 (green)					Control (black)
	I	II	III	average	stdev	I	II	III	average	stdev	I	II	III	average	stdev	I	II	III	average	stdev	I	II	III	average	stdev	I	II	III	average	stdev	I	II	III	average	stdev
0	12.12	21.7837	19.6985	17.8674	5.08542	15.3944	15.6709	13.8433	14.9695	0.985115	20.6283	17.3695	18.889	18.9623	1.63066	13.3524	14.5101	14.1935	14.0186	0.598336	16.4773	14.6014	14.5506	15.2098	1.09799	13.417	8.89068	9.84548	10.7177	2.3859	13.2119	8.68139	8.30083	10.0647	2.7322
5	163.453	191.426	160.614	171.831	17.029	48.5009	65.7949	71.7612	62.019	12.0811	37.3687	48.0811	50.6056	45.3518	7.02786	175.054	174.472	145.405	164.977	16.9525	114.941	144.569	81.3034	113.605	31.654	90.6345	91.7913	96.3714	92.9324	3.03393	105.849	121.465	122.836	116.717	9.43655
10	341.243	342.393	403.839	362.492	35.8126	117.785	127.748	114.756	120.096	6.79717	81.5033	87.7986	68.2343	79.1787	9.9871	321.559	327.931	302.599	317.363	13.1771	293.072	282.638	282.041	285.917	6.20351	160.036	187.425	202.415	183.292	21.4893	219.765	222.97	210.951	217.895	6.22359
15	347.446	392.645	521.978	420.69	90.5826	193.848	192.113	152.402	179.454	23.4443	129.533	114.659	112.768	118.987	9.18223	391.105	367.813	428.9	395.939	30.8291	410.192	399.519	294.492	368.068	63.9413	211.434	144.598	256.461	204.164	56.2849	286.683	301.632	283.069	290.461	9.84106
30	587.933	816.522	935.703	780.053	176.73	280.447	265.295	257.656	267.799	11.6004	164.173	175.281	175.974	171.809	6.622	797.808	625.245	665.569	696.207	90.2696	604.452	719.808	813.574	712.611	104.747	439.715	495.503	484.351	473.19	29.521	162.947	470.002	445.435	359.461	170.629
60	886.558	1286.44	1668.33	1280.44	390.923	370.795	348.234	382.358	367.129	17.3551	238.469	228.353	231.09	232.637	5.23234	1190.98	1160.73	1004.72	1118.81	99.9548	1200.15	1232.37	1316.76	1249.76	60.2153	608.931	727.312	648.265	661.503	60.2908	642.032	628.258	593.237	621.176	25.1564
120	1653.59	1898.62	2333.01	1961.74	344.082	427.929	388.162	448.164	421.418	30.5262	265.095	270.936	262.546	266.192	4.30129	1689.02	1547.25	1542.76	1593.01	83.1749	1757.6	1783.05	1870.85	1803.83	59.4194	765.637	819.5	829.437	804.858	34.3278	847.208	871.248	848.065	855.507	13.6389
180	1871.12	2245.99	2670.28	2262.46	399.831	1205.23	421.493	421.333	682.686	452.539	282.801	306.813	300.04	296.551	12.3801	1834.17	1940.02	1843.16	1872.45	58.6919	2110.89	2075	2194.58	2126.82	61.3599	862.978	988.612	908.908	920.166	63.5695	1048.27	988.84	841.701	959.605	106.344
240	1877.2	2259.84	2849.12	2328.72	489.609	497.189	435.248	463.796	465.411	31.0022	308.827	316.132	320.761	315.24	6.01724	2252.87	2063.72	1952.99	2089.86	151.639	2225.63	2206.43	2405.64	2279.23	109.89	941.795	1037.73	987.554	989.026	47.9846	1206.18	1181.58	1094.58	1160.78	58.6333
300	1924.13	2389.84	2969.7	2427.89	523.824	510.061	424.644	441.732	458.812	45.1976	316.046	303.343	307.013	308.801	6.53752	2206.1	2169.46	2114.37	2163.31	46.1737	2370.1	2313.49	2565.62	2416.4	132.291	968.896	1046.54	999.427	1004.95	39.1148	1238.68	1225.92	1149.23	1204.61	48.3809
520	2208.95	2583.16	3446.1	2746.07	634.46	530.815	484.48	535.816	517.037	28.306	386.102	265.859	294.688	315.55	62.7773	2410.18	2586.07	2238.17	2411.47	173.953	3072.86	2745.58	2817.4	2878.61	172.015	1054.07	1243.29	1245.76	1181.04	109.967	1312.33	1384.22	1319.3	1338.62	39.6449

## Sheet: Fig. 5l, 5k, Supplement Fig. 17
Condition 1 (blue)																																																Total CoA ester
Time (min)	Propionyl-CoA			average	stdev	Methylmalonyl-CoA			average	stdev	Succinyl-CoA			average	stdev	4-hydroxybutyryl-CoA			average	stdev	Crotonyl-CoA			average	stdev	Ethylmalonyl-CoA			average	stdev	Methylsuccinyl-CoA			average	stdev	Mesaconyl-CoA			average	stdev	Methylmalyl-CoA			average	stdev			I	II
0	100																																															100	100
5	24.7406	36.481	29.4575	30.2264	5.90788	3.77863	5.7331	5.64105	5.05092	1.1028	3.63161	4.87599	3.20865	3.90542	0.866735	3.11334	4.44261	4.19934	3.91843	0.707764	0.645463	0.905876	0.821974	0.791104	0.132923	5.79276	8.59816	6.69531	7.02874	1.43212	24.7726	16.019	3.36318	14.7183	10.7638	19.2811	28.9236	25.2039	24.4695	4.86303	2.99799	3.51087	2.65551	3.05479	0.430501			88.7541	109.49
10	30.0316	27.938	3.95109	20.6402	14.4911	5.18608	6.72178	1.86187	4.58991	2.4842	6.58846	7.71205	1.64461	5.31504	3.22795	3.66957	4.83777	0.583151	3.03016	2.1982	0.993712	1.39657	0.444221	0.944834	0.478051	7.4294	8.79189	1.00225	5.74118	4.16019	23.4305	7.29786	0.285025	10.3378	11.8684	25.0904	24.265	4.16347	17.8396	11.8511	3.85083	3.5702	1.61588	3.0123	1.21745			71.4511	92.5311
15	22.2686	5.88855	37.7085	21.9552	15.9123	3.91888	2.07399	8.65068	4.88118	3.3923	4.9151	1.94497	7.52365	4.79457	2.79129	2.34686	0.779105	4.88495	2.6703	2.07194	0.76515	0.440548	1.90282	1.03617	0.767887	5.6263	1.6406	11.9255	6.39747	5.18565	15.1917	1.35749	3.13999	6.56307	7.52559	17.5467	5.82232	36.5455	19.9715	15.5045	2.72885	1.71151	2.94796	2.46277	0.659775			70.7323	21.6591
30	11.1582	10.1313	15.7522	12.3473	2.99316	1.41071	2.05154	3.48512	2.31579	1.06215	1.99649	3.51327	4.53892	3.34956	1.27909	0.991236	1.33655	2.30902	1.5456	0.683315	0.118112	0.251352	0.584422	0.317962	0.240185	2.86435	3.4646	5.39909	3.90935	1.32461	11.4051	3.55131	1.41088	5.45575	5.26223	8.57121	8.63146	13.8422	10.3483	3.02598	1.19677	1.22453	1.35937	1.26022	0.0869753			40.8498	34.1559
60	4.02781	6.95507	14.443	8.47531	5.37147	0.644794	1.7009	3.02446	1.79005	1.19233	0.409074	2.792	4.58175	2.59427	2.09335	0.517399	1.15594	1.73308	1.13548	0.6081	0	0.087923	0.282672	0.123532	0.144661	1.25791	2.04202	3.38538	2.22844	1.07592	4.43477	1.25272	0.557644	2.08171	2.06723	4.15412	5.9489	10.1495	6.75086	3.07711	0.7089	1.06856	1.16433	0.980597	0.240119			26.1602	23.004
120	2.32523	4.47582	0.918368	2.57314	1.79164	0.887731	1.21933	0.558361	0.888474	0.330486	0.882317	1.29202	0.285224	0.819855	0.506298	0.54442	0.6663	0.342198	0.517639	0.163702	0	0	0	0	0	1.07002	1.28476	0.509395	0.954726	0.400334	1.08676	0.455498	0.037995	0.52675	0.527999	2.7132	2.85591	1.18007	2.24973	0.929092	0.734528	0.746719	0.57848	0.686576	0.0938118			9.21689	12.9964
180	1.13982	0.523865	0	0.55456	0.570527	0.8302	0.560603	0	0.463601	0.423515	0.459261	0.191476	0	0.216912	0.230685	0.405655	0.308246	0	0.237967	0.211762	0	0	0	0	0	0.930312	0.528144	0	0.486152	0.466575	0.44009	0.090163	0	0.176751	0.232471	1.38372	0.868327	0	0.750682	0.699321	0.631057	0.560463	0	0.397173	0.345769			3.2838	3.63129
240	0.864218	0.863252	1.27012	0.999197	0.234628	0.68962	0.769394	0.988607	0.815874	0.154818	0.2873	0.465306	0.795898	0.516168	0.258086	0.168274	0.156088	0.211369	0.178577	0.029045	0.047503	0	0	0.0158343	0.0274259	1.20065	1.13355	1.27507	1.20309	0.07079	0.967244	0.933445	0.941711	0.947467	0.0176193	1.00635	1.05247	1.22156	1.09346	0.113314	0.342404	0.274753	0.298278	0.305145	0.0343443			6.07481	5.64826
300	0.421159	0.501341	0.853782	0.592094	0.230147	0.685567	0.749406	0.943856	0.792943	0.134536	0.183834	0.264198	0.41307	0.287034	0.116312	0.088914	0.098999	0.119121	0.102345	0.0153789	0	0	0	0	0	1.12066	1.18773	1.16281	1.15707	0.0339039	0.819836	0.789115	0.824405	0.811119	0.0191922	0.733637	0.794208	0.804388	0.777411	0.0382496	0.240411	0.235767	0.253283	0.243154	0.00907437			4.76316	4.62076
480	0	0.003138	0.088051	0.0303963	0.0499551	0.659105	0.745991	0.872223	0.759106	0.107163	0.041748	0.050057	0.066699	0.0528347	0.0127053	0.039641	0.036975	0.046213	0.040943	0.00475464	0	0	0	0	0	1.19182	1.1342	1.16645	1.16416	0.0288733	0.690179	0.664535	0.670537	0.675084	0.013413	0.494567	0.48758	0.516122	0.499423	0.0148777	0	0.218096	0	0.0726987	0.125918			3.29464	3.34058
																																															sum	424.581	411.078
Condition 2 (orange)																																																Total CoA ester
Time (min)	Propionyl-CoA			average	stdev	Methylmalonyl-CoA			average	stdev	Succinyl-CoA			average	stdev	4-hydroxybutyryl-CoA			average	stdev	Crotonyl-CoA			average	stdev	Ethylmalonyl-CoA			average	stdev	Methylsuccinyl-CoA			average	stdev	Mesaconyl-CoA			average	stdev	Methylmalyl-CoA			average	stdev			I	II
0	100																																															100	100
5	20.4402	25.3955	12.9476	19.5944	6.26691	7.26495	9.44802	5.95445	7.55581	1.76486	6.13361	5.7644	2.31615	4.73805	2.10554	15.6958	18.6092	10.4754	14.9268	4.12109	0.799113	1.00306	0.555948	0.786039	0.22384	2.31076	2.67388	1.23798	2.07421	0.746608	6.37296	2.64317	0.221345	3.07916	3.0989	30.0951	39.9171	19.3239	29.7787	10.3003	4.81272	4.74595	2.36549	3.97472	1.39404			93.9252	110.2
10	24.4474	21.7632	22.7516	22.9874	1.35758	9.12675	9.45729	10.2723	9.61878	0.589603	10.6838	7.8937	4.50833	7.69526	3.09249	15.5879	14.8904	14.5058	14.9947	0.54852	1.04186	1.24097	1.09178	1.12487	0.103597	2.65114	2.37679	2.69991	2.57595	0.174193	5.69849	1.28113	0.184939	2.38818	2.91873	39.3649	37.4787	44.8173	40.5536	3.81098	6.33982	4.14332	3.45122	4.64479	1.50818			106.584	100.525
15	18.9458	15.8216	16.4923	17.0866	1.64469	7.31983	8.26487	5.15262	6.91244	1.59562	8.69034	6.33433	1.94193	5.65553	3.42503	10.3212	11.0766	5.5474	8.98174	2.99812	0.836247	0.972894	0.512256	0.773799	0.236583	2.00847	2.00052	1.37186	1.79361	0.36527	3.7456	0.503084	0	1.41623	2.03292	29.3325	32.4057	23.3993	28.3792	4.57825	4.95441	3.66509	2.06106	3.56019	1.44953			74.5593	81.0447
30	12.7248	5.72523	13.6091	10.6864	4.31917	2.64474	2.78169	6.0236	3.81668	1.91248	3.98869	3.32103	4.64706	3.98559	0.663023	3.22761	2.64438	5.68963	3.85387	1.61634	0.004386	0	0.143156	0.0491807	0.0814146	1.21709	0.839386	1.62001	1.2255	0.390379	6.318	0.729025	0.321167	2.45606	3.35075	16.4359	11.4495	27.2255	18.3703	8.06389	2.16656	1.50746	1.99481	1.88961	0.341915			46.3332	28.9977
60	5.47913	7.48864	9.24618	7.40465	1.88493	3.80767	3.74899	5.03646	4.19771	0.72697	5.6871	3.71336	2.8428	4.08109	1.45737	2.82214	2.86627	3.37292	3.02044	0.306048	0	0	0	0	0	0.870568	0.964599	1.14301	0.992727	0.138383	1.51564	0.596736	0.135215	0.749197	0.702727	14.4196	16.0609	20.5217	17.0007	3.15772	2.20585	1.75231	1.48763	1.81526	0.363226			39.2618	37.1918
120	2.43308	3.43022	4.1113	3.32487	0.844052	5.35279	5.63623	8.105	6.36468	1.51381	3.52965	2.53342	1.69505	2.58604	0.918434	1.82761	1.92465	2.00967	1.92064	0.0910951	0	0	0	0	0	0.697114	0.779812	0.900537	0.792488	0.102302	0.360287	0.135273	0.022737	0.172766	0.17187	9.394	10.8085	12.8735	11.0253	1.74985	1.47145	1.32195	1.09043	1.29461	0.191974			27.4814	26.5701
180	1.44692	1.95917	2.61156	2.00588	0.583721	7.5554	8.29311	13.9794	9.94264	3.51534	1.70606	1.16521	0.661198	1.17749	0.522537	1.00602	1.07498	1.29322	1.12474	0.149929	0	0	0	0	0	0.590783	0.693919	0.817601	0.700768	0.113564	0.150178	0.050128	0	0.0667687	0.0764594	5.71679	6.45909	8.81718	6.99769	1.61885	1.04531	0.883362	0.817013	0.915228	0.117437			22.9312	20.579
240	1.21876	1.1097	1.13637	1.15495	0.0568495	10.104	9.33413	13.0059	10.8147	1.93629	1.86611	1.83652	1.85003	1.85089	0.0148146	0.810417	0.725933	0.784645	0.773665	0.043299	0.017442	0	0	0.005814	0.0100701	0.986093	0.955704	0.971379	0.971059	0.015197	0.851476	0.807109	0.828467	0.829017	0.0221886	4.73386	4.76239	4.90236	4.79954	0.090179	0.8018	0.824498	0.850091	0.825463	0.02416			22.0251	20.356
300	1.01168	0.880686	0.9814	0.957922	0.06858	11.059	9.90392	14.6515	11.8714	2.47587	1.23412	1.29619	1.33652	1.28894	0.0515795	0.585724	0.511425	0.557927	0.551692	0.0375399	0	0	0	0	0	0.937808	0.898339	0.959379	0.931842	0.0309542	0.745652	0.73761	0.735093	0.739452	0.00551515	3.38702	3.46383	3.83636	3.5624	0.240342	0.623674	0.637311	0.655601	0.638862	0.0160199			20.5426	18.3293
480	0.56281	0.563555	0.574127	0.566831	0.00632978	12.9938	11.2607	15.6491	13.3012	2.21029	0.710961	0.674168	0.680313	0.688481	0.0197095	0.363011	0.353538	0.370485	0.362345	0.00849313	0	0	0	0	0	0.900001	0.875087	0.945476	0.906855	0.0356915	0.690934	0.678383	0.674441	0.681253	0.00861284	2.30565	2.21107	2.48278	2.33317	0.137932	0.434583	0.460699	0.463288	0.452857	0.0158783			19.2929	17.0771
																																															sum	572.936	560.871
Condition 3 (red)																																																Total CoA ester
Time (min)	Propionyl-CoA			average	stdev	Methylmalonyl-CoA			average	stdev	Succinyl-CoA			average	stdev	4-hydroxybutyryl-CoA			average	stdev	Crotonyl-CoA			average	stdev	Ethylmalonyl-CoA			average	stdev	Methylsuccinyl-CoA			average	stdev	Mesaconyl-CoA			average	stdev	Methylmalyl-CoA			average	stdev			I	II
0	100																																															100	100
5	20.9231	21.4077	20.2026	20.8444	0.60637	6.36965	6.01685	4.14719	5.51123	1.19439	8.52214	6.23301	3.07852	5.94456	2.73325	6.38888	6.21561	4.16719	5.59056	1.23572	0.896497	0.807815	0.66747	0.790594	0.115481	10.6058	11.2047	8.38191	10.0641	1.48729	17.0031	10.1792	2.02459	9.73563	7.49912	32.0271	31.8332	26.1909	30.0171	3.315	5.5589	4.40492	2.63204	4.19862	1.4743			108.295	98.3029
10	20.0274	23.5861	22.1674	21.927	1.79148	5.93309	6.71332	6.40097	6.34912	0.392693	9.37833	8.03544	4.91426	7.44268	2.2903	5.81652	5.72029	5.03965	5.52549	0.423491	1.00905	1.0924	1.05672	1.05272	0.0418188	9.25426	10.3526	10.1874	9.9314	0.592213	8.70062	4.38415	0.861047	4.64861	3.92647	29.3925	32.9061	33.8209	32.0398	2.33785	5.30778	4.98709	3.3146	4.53649	1.07027			93.4533	97.7775
15	13.1996	16.0427	18.327	15.8565	2.56878	3.56158	4.13645	5.27431	4.32411	0.871649	5.34231	4.53378	3.37108	4.41572	0.990902	2.71582	3.06604	3.67751	3.15312	0.486727	0.632804	0.671787	0.941495	0.748695	0.168103	4.15436	5.55336	7.66481	5.79085	1.76723	5.84239	2.18467	0.193336	2.74013	2.8652	17.9017	22.2473	26.0812	22.0767	4.09246	3.37259	3.09895	2.73747	3.06967	0.318571			62.1755	61.535
30	6.44869	10.2881	11.3504	9.36239	2.57863	1.85318	1.94896	2.51917	2.1071	0.360057	3.89344	3.50739	2.8107	3.40384	0.548746	1.55998	1.76189	2.12809	1.81665	0.287984	0.109293	0.089407	0.160659	0.119786	0.0367668	3.03751	3.83369	4.56248	3.81123	0.762731	4.23064	3.90417	0.799265	2.97802	1.89391	12.8807	15.5783	17.9231	15.4607	2.52326	2.5561	2.2955	1.83931	2.2303	0.362813			41.29	43.2074
60	0.010391	6.84907	7.88608	4.91518	4.2792	0.340636	1.56075	1.93263	1.27801	0.832808	0.233459	2.4701	1.58434	1.4293	1.12635	0.310248	1.44381	1.61779	1.12395	0.710035	0	0.01034	0.054428	0.0215893	0.0289052	0.440701	2.92527	3.23997	2.20198	1.53341	0.179497	0.988428	0.185994	0.451306	0.465172	1.28878	12.686	15.162	9.71226	7.39925	0.684671	1.92653	1.57938	1.39686	0.640732			22.5304	30.8603
120	3.10376	4.05958	4.12054	3.76129	0.570258	1.06349	1.08015	1.06878	1.07081	0.00851333	1.75662	1.21213	0.563942	1.17756	0.597088	0.810965	0.811817	0.859574	0.827452	0.0278217	0	0	0	0	0	2.01079	2.34876	2.30138	2.22031	0.182988	0.690102	0.297151	0.044271	0.343841	0.325437	6.48119	7.27118	7.1333	6.96189	0.421964	1.41511	1.21813	0.89279	1.17534	0.263774			17.5385	18.2989
180	1.67862	1.97885	3.04028	2.23259	0.715414	0.772413	0.806209	1.0637	0.880775	0.159319	0.751815	0.503065	0.285331	0.513404	0.233414	0.520749	0.546734	0.687796	0.585093	0.0898873	0	0	0	0	0	1.83961	1.94744	2.63789	2.14165	0.433124	0.322119	0.070098	0	0.130739	0.169405	3.43809	3.75073	5.0156	4.06814	0.835283	0.892371	0.804152	0.707607	0.801377	0.0924133			11.3538	10.4073
240	1.1995	0.831048	0.85287	0.96114	0.206716	0.682273	0.63777	0.591648	0.63723	0.0453149	0.735829	0.596074	0.589208	0.64037	0.0827409	0.287158	0.25512	0.227102	0.25646	0.0300504	0.003464	0	0	0.00115467	0.00199994	2.34132	2.20429	1.96301	2.16954	0.191534	1.02041	0.953968	0.935596	0.96999	0.044618	2.58357	2.34087	1.99368	2.30604	0.296481	0.532448	0.504078	0.459628	0.498718	0.0367047			8.44064	8.32321
300	0.702349	0.572827	0.592662	0.622613	0.0697622	0.622394	0.60869	0.563431	0.598172	0.0308567	0.389176	0.394034	0.365101	0.38277	0.0154937	0.185092	0.16994	0.1496	0.168211	0.0178091	0	0	0	0	0	2.151	2.16805	2.03254	2.1172	0.0738057	0.828451	0.813983	0.791086	0.811173	0.0188403	1.53012	1.5355	1.37397	1.47987	0.0917436	0.368792	0.360774	0.343288	0.357618	0.0130416			6.53762	6.62379
480	0.119239	0.077665	0	0.0656347	0.060523	0.593915	0.549494	0	0.381136	0.33082	0.128632	0.092267	0	0.073633	0.0663096	0.068209	0.06184	0	0.0433497	0.0376767	0	0	0	0	0	2.54374	2.3196	0	1.62111	1.40839	0.676898	0.668396	0	0.448431	0.388376	0.699294	0.665853	0	0.455049	0.394439	0.251289	0.245335	0	0.165541	0.143394			3.25389	4.68045
																																															sum	474.869	480.017
control (black)																																																Total CoA ester
Time (min)	Propionyl-CoA			average	stdev	Methylmalonyl-CoA			average	stdev	Succinyl-CoA			average	stdev	4-hydroxybutyryl-CoA			average	stdev	Crotonyl-CoA			average	stdev	Ethylmalonyl-CoA			average	stdev	Methylsuccinyl-CoA			average	stdev	Mesaconyl-CoA			average	stdev	Methylmalyl-CoA			average	stdev			I	II
0	100																																															100	100
5	9.41063	11.7193	13.0554	11.3951	1.84386	7.60541	10.4837	10.8764	9.65518	1.78598	9.5861	12.2292	13.7633	11.8595	2.11298	6.93731	7.78578	7.25783	7.32697	0.428443	0.668604	0.776233	0.78651	0.743782	0.0653088	8.46689	10.9182	11.8215	10.4022	1.7358	7.42951	3.40774	1.05345	3.96357	3.22417	13.8277	17.5263	19.8304	17.0615	3.02818	2.96703	3.03279	2.50811	2.83597	0.285838			66.8992	77.8791
10	8.12788	8.15706	9.95688	8.74727	1.04765	8.84385	9.60594	9.18757	9.21246	0.381651	8.12164	8.15492	10.2106	8.82907	1.19658	5.00253	4.8522	4.70239	4.85237	0.150067	0.796244	0.875788	0.739727	0.80392	0.0683545	8.50693	9.07651	9.12259	8.90201	0.342921	3.87181	1.22637	0.290452	1.79621	1.85743	16.7082	17.2285	19.3269	17.7545	1.3863	3.51395	3.01983	2.35772	2.96383	0.580141			63.8617	62.1971
15	5.21476	4.66275	6.04898	5.30883	0.69789	6.67894	7.0677	7.56608	7.10424	0.444698	4.8067	4.18024	5.75447	4.9138	0.792559	2.81593	2.57855	2.71574	2.70341	0.119168	0.679651	0.644808	0.712684	0.679048	0.033942	5.77576	5.59234	6.34516	5.90442	0.392554	2.13978	0.479851	0.159185	0.926272	1.06309	15.2079	14.2681	16.1529	15.2096	0.942441	3.13406	2.62925	2.1015	2.6216	0.516322			45.3713	42.1035
30	4.27283	1.93571	1.39669	2.53508	1.52888	0.59681	4.24724	2.91699	2.58701	1.84745	0.148401	11.6686	5.22867	5.68191	5.77348	0.637703	1.15617	0.85589	0.883253	0.260312	0	0.088517	0.01247	0.0336623	0.047913	0.847968	3.00303	2.31715	2.05605	1.101	6.67618	0.757254	0.13451	2.52265	3.61052	6.77954	8.46236	6.96178	7.40123	0.923473	1.52287	1.61568	1.05357	1.39738	0.301337			25.0982	32.9346
60	1.11972	1.18665	1.1784	1.16159	0.0364956	3.68182	3.57913	3.48896	3.5833	0.0964968	10.1196	7.71113	4.28781	7.37285	2.93059	0.692284	0.689523	0.668038	0.683282	0.0132734	0	0	0	0	0	2.01334	1.95727	1.79676	1.92246	0.11241	0.656965	0.297054	0.065703	0.339907	0.297951	4.95341	4.95795	4.91453	4.94197	0.0238655	1.30322	1.0607	0.875374	1.07977	0.214561			21.0851	21.4394
120	0.311203	0.648056	1.01091	0.656723	0.349935	3.2289	4.01795	5.09913	4.11533	0.938909	3.69412	3.42659	2.42096	3.18056	0.671295	0.393272	0.482698	0.514515	0.463495	0.0628612	0	0	0	0	0	0.943098	1.15753	1.50035	1.20032	0.281079	0.222782	0.093038	0.019936	0.111919	0.102733	1.66222	2.12819	2.70332	2.16457	0.521502	0.70415	0.70028	0.671262	0.691897	0.0179752			12.5848	12.6543
180	0.427425	0.204992	0.25994	0.297452	0.115864	4.38338	3.30278	3.46845	3.7182	0.581984	3.07843	1.36088	0.649434	1.69625	1.24874	0.393562	0.351341	0.349545	0.364816	0.024911	0	0	0	0	0	0.980496	0.808249	0.830158	0.872968	0.0937644	0.137742	0.024549	0	0.054097	0.0734713	1.12997	0.986315	1.00875	1.04168	0.0772838	0.617574	0.570604	0.557827	0.582002	0.031462			8.62746	7.6097
240	0.421807	0.353498	0.290605	0.355303	0.0656196	3.21729	3.09268	2.57121	2.96039	0.34275	2.38486	2.31029	2.19593	2.29703	0.0951608	0.152836	0.153337	0.137081	0.147751	0.00924417	0.005171	0	0	0.00172367	0.00298548	1.06345	1.05096	1.02633	1.04691	0.0188879	0.740843	0.724407	0.717226	0.727492	0.012107	0.264845	0.255535	0.248101	0.25616	0.0083895	0.264845	0	0	0.0882817	0.152908			7.88104	7.9407
300	0.01659	0.001702	0	0.00609733	0.00912668	1.13055	0.959649	0.94381	1.01134	0.103544	0.591038	0.501092	0.516997	0.536376	0.0480023	0.053802	0.047389	0.052314	0.0511683	0.00335649	0	0	0	0	0	0.766582	0.736573	0.752048	0.751734	0.015007	0.636336	0.621052	0.628556	0.628648	0.00764242	0	0	0.219842	0.0732807	0.126926	0	0	0.875374	0.291791	0.505397			3.35043	2.86746
480	0	0	0	0	0	0.535653	0.483959	0.520089	0.513234	0.0265201	0.091917	0.090316	0.097571	0.093268	0.00381152	0.030883	0.029629	0.032261	0.0309243	0.00131649	0	0	0	0	0	0.700331	0.698432	0.704371	0.701045	0.00303314	0.601381	0.603665	0.60328	0.602775	0.00122278	0	0	0	0	0	0	0.248101	0.671262	0.306454	0.339414			2.2477	2.1541
																																															sum	357.007	369.78
Condition 4 (green)																																																Total CoA ester
Time (min)	Propionyl-CoA			average	stdev	Methylmalonyl-CoA			average	stdev	Succinyl-CoA			average	stdev	4-hydroxybutyryl-CoA			average	stdev	Crotonyl-CoA			average	stdev	Ethylmalonyl-CoA			average	stdev	Methylsuccinyl-CoA			average	stdev	Mesaconyl-CoA			average	stdev	Methylmalyl-CoA			average	stdev			I	II
0	100																																															100	100
5	16.5538	16.146	17.8759	16.8586	0.904309	5.04702	5.73196	6.68034	5.81977	0.820193	2.83909	2.69945	2.15145	2.56333	0.363466	10.14	10.1452	10.4597	10.2483	0.183119	1.23918	1.19341	1.31495	1.24918	0.0613836	6.5623	6.1417	6.0605	6.25483	0.269352	29.1363	8.44524	1.2933	12.9583	14.4597	10.4368	11.4853	10.8201	10.9141	0.530537	2.31106	2.19807	1.86766	2.1256	0.230413			84.2655	64.1864
10	13.2979	14.1047	11.0125	12.805	1.60394	4.09339	5.14869	4.88691	4.70966	0.549527	2.74995	3.02005	2.14759	2.6392	0.446654	7.15222	7.72007	7.15041	7.3409	0.328374	0.895864	0.985653	0.919828	0.933782	0.0464924	4.86745	5.1113	4.19483	4.72452	0.474658	18.0174	4.81059	0.741521	7.8565	9.03172	9.17878	9.52018	8.32758	9.00885	0.614193	2.06367	1.95408	1.72008	1.91261	0.17551			51.9311	52.3753
15	9.43931	8.54695	11.1799	9.72207	1.33908	2.94027	3.68567	3.52786	3.3846	0.392805	2.2045	2.23544	1.56649	2.00214	0.377606	3.58704	4.38101	4.076	4.01469	0.400524	0.572924	0.654385	0.691819	0.639709	0.0607909	3.39645	2.67535	3.97099	3.3476	0.649202	10.4111	1.51923	0.115269	4.01521	5.58333	6.91117	6.61258	8.19855	7.24077	0.842793	1.69328	1.66239	1.57814	1.64461	0.0595947			36.0114	31.973
30	3.44704	2.93823	5.22095	3.86874	1.19836	1.43148	1.416	1.94909	1.59885	0.30341	2.48438	2.16601	1.88827	2.17956	0.298281	1.81345	1.60751	2.09553	1.83883	0.244996	0.041135	0.024314	0.086065	0.0505047	0.031924	1.15858	1.16278	1.74509	1.35548	0.337418	5.97287	1.85684	0.524731	2.78481	2.84014	2.41177	2.29282	3.43211	2.71223	0.626262	0.698055	0.661554	0.632288	0.663966	0.0329498			17.053	14.1261
60	1.82529	2.70013	3.27441	2.59994	0.72974	1.23113	1.64847	1.74185	1.54048	0.271948	2.50126	3.24158	1.57474	2.43919	0.83515	1.20294	1.41997	1.26742	1.29678	0.111458	0	0	0.000712	0.000237333	0.000411073	0.800509	0.771604	0.886274	0.819462	0.0596383	2.6127	0.79609	0.163039	1.19061	1.27159	1.80481	2.15404	2.26528	2.07471	0.240265	0.667085	0.667276	0.622326	0.652229	0.0258969			12.6136	13.3992
120	0.716001	1.69233	1.54951	1.31928	0.527312	0.881426	1.21739	1.15741	1.08541	0.179182	1.06366	1.16074	0.49931	0.907902	0.357165	0.655292	0.862098	0.761402	0.759597	0.103415	0	0	0	0	0	0.524988	0.546099	0.599736	0.556941	0.0385354	0.799724	0.228515	0.033509	0.353916	0.398203	1.26204	1.79565	1.76067	1.60612	0.298494	0.646946	0.660165	0.596048	0.634386	0.0338535			7.22355	8.16298
180	0.455201	0.960137	0.919394	0.778244	0.280504	0.914358	1.20412	1.15366	1.09071	0.154795	0.613495	0.528312	0.161466	0.434424	0.240195	0.516464	0.633542	0.610916	0.586974	0.0621026	0	0	0	0	0	0.431519	0.488427	0.508744	0.47623	0.0400312	0.329028	0.084069	0.026885	0.146661	0.160502	0.939074	1.28505	1.18121	1.13511	0.177533	0.599437	0.596749	0.568923	0.58837	0.0168949			5.23672	5.7804
240	0.617232	0.697045	0.578949	0.631075	0.0602528	0.840249	1.10345	0.952383	0.965361	0.13208	0.625998	0.938375	0.85281	0.805728	0.161423	0.324447	0.34206	0.329799	0.332102	0.00902952	0.025268	0.00766	0.012116	0.0150147	0.0091549	0.77418	0.806706	0.775371	0.785419	0.0184447	1.14911	1.15567	1.20069	1.16849	0.0280787	0.917825	1.09589	0.988428	1.00071	0.0896655	0.28925	0.309654	0.291423	0.296776	0.0112058			6.00068	6.45651
300	0.495425	0.6408	0.508704	0.54831	0.0803737	0.896121	1.09186	0.983828	0.990603	0.0980452	0.50996	0.727407	0.673908	0.637092	0.113302	0.257567	0.281827	0.260651	0.266682	0.0132066	0.014424	0.012419	0.009531	0.0121247	0.00245974	0.775697	0.777116	0.766628	0.773147	0.00569003	1.01553	1.02697	1.01665	1.01971	0.00630757	0.807861	0.947072	0.830395	0.861776	0.0747228	0.265018	0.273884	0.27434	0.271081	0.00525537			5.38053	5.77935
480	0.283277	0.395614	0.244212	0.307701	0.0786005	1.0183	1.20125	1.00306	1.07421	0.11029	0.348708	0.438626	0.382773	0.390036	0.0453968	0.190213	0.221717	0.183737	0.198556	0.020318	0.000154	0.000698	0	0.000284	0.00036671	0.77609	0.7716	0.742355	0.763348	0.0183188	0.867194	0.856572	0.802323	0.84203	0.0347947	0.633823	0.672423	0.624668	0.643638	0.0253453	0.246294	0.245269	0.238965	0.243509	0.00396874			4.46331	4.80377
																																															sum	330.179	307.043
Condition 5 (lavender)																																																Total CoA ester
Time (min)	Propionyl-CoA			average	stdev	Methylmalonyl-CoA			average	stdev	Succinyl-CoA			average	stdev	4-hydroxybutyryl-CoA			average	stdev	Crotonyl-CoA			average	stdev	Ethylmalonyl-CoA			average	stdev	Methylsuccinyl-CoA			average	stdev	Mesaconyl-CoA			average	stdev	Methylmalyl-CoA			average	stdev			I	II
0	100																																															100	100
5	4.78834	7.2455	7.73756	6.59047	1.57996	2.49526	2.94443	3.57493	3.00487	0.542369	1.62929	1.72947	1.69249	1.68375	0.0506587	2.94268	3.45526	3.73662	3.37818	0.402543	0.398589	0.414199	0.462596	0.425128	0.0333737	3.25638	4.3559	5.03667	4.21632	0.898314	6.20869	8.05443	4.8326	6.36524	1.61661	33.5261	40.1809	49.7314	41.1462	8.14564	5.58172	6.12185	5.93064	5.87807	0.273874			60.8271	74.5019
10	5.33168	6.14322	5.78011	5.75167	0.406515	2.44539	2.49731	2.39812	2.44694	0.0496136	1.7148	1.57399	1.41618	1.56833	0.149394	2.42767	2.41455	2.12583	2.32268	0.170606	0.405576	0.394658	0.384304	0.394846	0.0106372	2.43881	2.82838	2.3534	2.5402	0.253202	4.4836	4.63282	1.80489	3.64044	1.59138	27.7591	28.3717	24.1853	26.772	2.26103	4.67196	4.29509	3.32096	4.09601	0.697156			49.5331	53.1517
15	5.14889	5.23848	6.31084	5.56607	0.646546	1.97002	2.07583	2.18505	2.07696	0.107519	1.50131	1.47378	1.34629	1.44046	0.0827079	1.68547	1.55736	1.60828	1.61704	0.0645054	0.387699	0.401694	0.377589	0.388994	0.0121046	1.63146	1.60467	1.6422	1.62611	0.0193284	2.23162	2.14517	0.702213	1.693	0.859133	18.5348	19.7311	22.0369	20.1009	1.78007	3.74002	3.36011	2.92185	3.34066	0.409435			37.8502	37.5882
30	1.64447	2.34882	1.84345	1.94558	0.363115	0.430438	0.486319	0.407322	0.44136	0.0406152	0.076478	0.12781	0.024632	0.0763067	0.0515892	0.559974	0.615986	0.44487	0.540277	0.087242	0	0	0	0	0	0.650471	0.780094	0.626857	0.685807	0.0825039	0.765296	1.09567	0.404682	0.755216	0.345604	5.01761	5.57212	3.95961	4.84978	0.819248	1.27593	1.23718	0.899021	1.13738	0.207331			10.4317	12.264
60	1.67603	1.1308	2.73019	1.84567	0.813075	0.346471	0.324275	0.37279	0.347845	0.0242867	0.027751	0	0.020241	0.0159973	0.014354	0.364774	0.340209	0.373881	0.359621	0.0174173	0	0	0	0	0	0.54886	0.52042	0.58246	0.55058	0.0310557	0.331002	0.286274	0.141405	0.252894	0.0991082	2.0594	1.88411	2.42487	2.1228	0.275899	0.808092	0.745387	0.726648	0.760042	0.042654			6.25545	5.23148
120	0.495651	0.336582	1.10061	0.64428	0.403115	0.32295	0.3182	0.346735	0.329295	0.0152891	0	0	0	0	0	0.276906	0.266163	0.306645	0.283238	0.0209707	0	0	0	0	0	0.54713	0.521847	0.66018	0.576386	0.0736609	0.190192	0.085436	0.05961	0.111746	0.0691526	1.06981	0.916092	1.39626	1.12739	0.245206	0.620374	0.594526	0.618254	0.611051	0.0143506			3.68338	3.03885
180	0	0	0.141628	0.0472093	0.081769	0.319802	0.333563	0.373941	0.342435	0.0281389	0	0	0	0	0	0.257423	0.251496	0.259466	0.256128	0.00413973	0	0	0	0	0	0.527178	0.590423	0.671368	0.596323	0.0722758	0.130941	0.078183	0.092107	0.10041	0.0273416	0.7267	0.696907	0.832134	0.751914	0.071052	0.574206	0.573635	0.565089	0.570977	0.00510686			2.6654	2.52421
240	0.100261	0	0	0.0334203	0.0578857	0.288147	0.251605	0.259356	0.266369	0.0192541	0.028043	0.013009	0.01745	0.0195007	0.00772394	0.07369	0.051945	0.050382	0.0586723	0.0130291	0.009688	0	0	0.00322933	0.00559337	0.937316	0.846768	0.852337	0.878807	0.0507467	0.705335	0.672515	0.678521	0.685457	0.0174748	0.68969	0.590117	0.629996	0.636601	0.050114	0.288814	0.23461	0.233046	0.252157	0.0317558			2.83421	2.66057
300	0	0	0	0	0	0.280553	0.261194	0.25392	0.265222	0.0137659	0.017281	0.012005	0.011682	0.013656	0.00314349	0.050544	0.044616	0.041711	0.0456237	0.00450189	0	0	0	0	0	0.885667	0.851587	0.812498	0.849917	0.0366131	0.662068	0.645579	0.660235	0.655961	0.00903738	0.597202	0.554936	0.5512	0.567779	0.0255492	0.24459	0.235728	0.225634	0.235317	0.00948467			2.63348	2.60564
480	0	0	0	0	0	0.265753	0.234809	0.259034	0.253199	0.0162764	0.004926	0.002631	0.002984	0.00351367	0.00123579	0.039199	0.033983	0.035205	0.036129	0.002728	0	0	0	0	0	0.907357	0.846272	0.867006	0.873545	0.0310631	0.619134	0.614918	0.616481	0.616844	0.00213135	0.495281	0.47056	0.498858	0.488233	0.0154094	0.223551	0.217649	0	0.147067	0.127398			2.41853	2.42082
																																															sum	279.133	295.987
Condition 6 (bordeaux)																																																Total CoA ester
Time (min)	Propionyl-CoA			average	stdev	Methylmalonyl-CoA			average	stdev	Succinyl-CoA			average	stdev	4-hydroxybutyryl-CoA			average	stdev	Crotonyl-CoA			average	stdev	Ethylmalonyl-CoA			average	stdev	Methylsuccinyl-CoA			average	stdev	Mesaconyl-CoA			average	stdev	Methylmalyl-CoA			average	stdev			I	II
0	100																																															100	100
5	14.0585	21.012	22.3277	19.1328	4.44338	2.72778	3.66482	3.74436	3.37899	0.565364	1.54738	1.71145	1.72375	1.66086	0.0984663	4.25269	5.69371	5.79375	5.24672	0.862302	0.550223	0.660194	0.643935	0.618117	0.0593576	2.46299	3.72311	4.67692	3.62101	1.11049	14.5148	15.2408	10.728	13.4945	2.42323	34.1078	42.8566	45.9374	40.9673	6.13697	6.34318	8.25164	7.20982	7.26821	0.955571			80.5653	102.814
10	20.9306	20.4925	13.6793	18.3675	4.06594	2.73922	2.97652	2.66231	2.79268	0.163781	1.61596	1.58462	1.3781	1.52623	0.129236	3.99975	4.18652	3.22216	3.80281	0.511457	0.574537	0.616277	0.519671	0.570162	0.0484514	3.11682	2.82618	1.98057	2.64119	0.590281	20.5447	11.2027	3.34328	11.6969	8.61137	31.2412	28.9367	21.9805	27.3861	4.82112	6.13083	5.7345	3.81704	5.22746	1.23742			74.011	78.5565
15	13.4672	13.5679	14.1615	13.7322	0.375188	2.78582	2.50316	2.45544	2.58148	0.178572	1.71362	1.45461	1.33348	1.50057	0.194196	3.259	2.43612	2.28408	2.65973	0.524519	0.578907	0.531989	0.497575	0.536157	0.0408259	1.99402	1.87402	1.85915	1.90907	0.0739471	10.7167	5.41735	1.67811	5.9374	4.54169	28.9914	20.6922	20.3881	23.3572	4.88171	5.78474	4.10491	3.19588	4.36184	1.31342			56.5757	52.5822
30	7.24079	7.1551	9.02263	7.80617	1.05435	0.78234	0.797957	0.983023	0.85444	0.11163	0.195156	0.169701	0.116953	0.160603	0.0398874	0.938179	0.836262	0.987852	0.920764	0.0772809	0	0	0	0	0	1.25838	1.30206	1.53572	1.36539	0.14912	11.7119	7.62612	3.67851	7.67216	4.01687	10.5156	8.37613	9.9162	9.60264	1.10366	2.0864	1.83517	1.68573	1.8691	0.202478			30.2513	28.0985
60	1.37206	1.82256	1.95854	1.71772	0.306971	0.611396	0.654366	0.720458	0.662073	0.054938	0.055923	0.055078	0.026531	0.045844	0.0167309	0.498082	0.500665	0.539346	0.512698	0.0231142	0	0	0	0	0	0.67183	0.660272	0.794651	0.708918	0.0744718	2.69207	1.90855	0.94014	1.84692	0.877592	5.0873	4.2693	4.74779	4.70146	0.410963	1.40027	1.24691	1.11805	1.25508	0.141284			11.4507	11.1177
120	0.142516	0.297249	0.33631	0.258692	0.102489	0.558899	0.58085	0.640932	0.59356	0.0424678	0	0	0	0	0	0.307967	0.304035	0.315704	0.309235	0.00593699	0	0	0	0	0	0.590414	0.587003	0.631716	0.603044	0.0248889	0.721692	0.469635	0.194661	0.461996	0.263599	1.50724	1.49257	1.65066	1.55016	0.0873472	0.848158	0.789205	0.725394	0.787586	0.061398			4.56427	4.52054
180	0	0.08044	0.284429	0.121623	0.146619	0.599593	0.671638	0.909032	0.726754	0.161915	0	0	0	0	0	0.260894	0.279314	0.308251	0.28282	0.0238723	0	0	0	0	0	0.590969	0.624808	0.747695	0.654491	0.0824715	0.417369	0.218343	0.067227	0.234313	0.175616	1.00626	1.07136	1.38712	1.15492	0.203713	0.687532	0.650093	0.635549	0.657725	0.0268186			3.83264	3.596
240	0.362846	0.263842	0.26933	0.298673	0.0556434	0.626719	0.704688	0.683797	0.671735	0.0403598	0.071332	0.093673	0.069303	0.0781027	0.0135224	0.088598	0.092805	0.086109	0.0891707	0.00338453	0.000667	0	0	0.000222333	0.000385093	0.97829	0.950893	0.986108	0.971764	0.0184924	1.07294	1.02285	1.03401	1.04327	0.026301	1.11034	1.15301	1.01602	1.09313	0.0701001	0.378553	0.340567	0.355419	0.35818	0.0191429			4.60424	4.62233
300	0.351395	0.335008	0.293086	0.326496	0.0300719	0.704942	0.692029	0.756174	0.717715	0.0339265	0.083869	0.088062	0.093177	0.0883693	0.0046616	0.079218	0.074745	0.104808	0.086257	0.0162206	0	0	0	0	0	1.04914	0.983421	0.956855	0.996473	0.0475088	0.957925	0.947139	0.957839	0.954301	0.00620262	1.00012	0.971544	0.943218	0.971627	0.0284506	0.316993	0.304176	0.302749	0.307973	0.00784435			4.44921	4.39612
480	0.18656	0.160867	0.14895	0.165459	0.0192209	0.808903	0.786948	0.803372	0.799741	0.011419	0.08153	0.070388	0.087157	0.0796917	0.00853431	0.056527	0.054059	0.058519	0.0563683	0.00223423	0	0	0	0	0	1.04846	1.04072	1.04446	1.04455	0.00387575	0.823134	0.7565	0.775245	0.78496	0.0343628	0.682821	0.661681	0.637572	0.660691	0.0226407	0.251203	0.251583	0	0.167595	0.145142			3.75905	3.78274
																																															sum	374.063	394.087
[truncated: 1 more columns]

## Sheet: Supplementary Fig. 2
Supplementary Fig. 2
		Fluorescence (au)
		Average	std
sfGFP (ug/ml)	264	52824.7	5522.49
	132	25988	1616.07
	66	10844.7	401.625
	26.4	3198	178.36
	13.2	1122.33	22.6495
	0	0	0

## Sheet: Supplementary Fig. 7a, 7b
Supplementary Fig. 7a
		Ptac		THS		DC		STAR
		average	std	average	std	average	std	average	std
[IPTG] mM	0.0002	669.7	43.715	8458.7	1568.19	6398.7	863.014	1238.7	236.398
	0.002	994.367	60.0111	8667.37	1319.86	6203.37	793.06	1286.7	176.321
	0.01	1451.37	76.0022	11789.4	635.555	7583.7	836.725	1987.37	171.797
	0.05	2316.03	78.2326	18433.4	2638.03	8987.7	964.444	3569.7	677.817
	0.1	2453.7	138.553	21943.4	4366.69	11004.4	1166.64	3838.37	581.696
	0.25	2327.03	79.689	22182.4	4502.02	10984.4	509.078	4177.7	708.815
	0.5	2314.03	95.7984	20546.7	3719.98	11302	857.853	4278.7	915.493
	1	2257.03	104.582	23513.7	5619.76	10486.7	1075.93	4270.37	514.5
	2	2250.7	124.503	23139.7	4339.52	10205	391.14	4446.37	1181
	5	2291.03	109.5	24159.7	4323.03	11522.7	902.04	4417.37	1241.58
	10	2085.03	36.9098	24680.4	5639.37	10586.7	475.382	4446.03	1293.72
Supplementary Fig. 7b
	TAC			THS			STAR			DC
	3.66508	3.33684	3.73821	3.86647	3.57973	3.46313	5.02081	4.10192	4	1.57732	1.61143	2.00624

## Sheet: Supplementary Fig. 9b
Supplementary Fig. 9b
			const.-gfp				pT7-gfp
Purified lacI concentration (uM)	1 h	0	643	781	652		1318	1444	999
		0.0625	641	612	509		1282	1449	923
		0.25	677	766	603		1265	1296	930
		1	708	766	732		1453	1199	908
		2	508	563	594		1339	1187	754
	4 h	0	1339	1766	1535		1808	1977	1404
		0.0625	1438	1247	1091		1844	2114	1326
		0.25	1478	1714	1413		1787	1714	1303
		1	1658	1681	1584		2068	1595	1238
		2	1114	1170	1278		1967	1751	1036
	10 h	0	1437	2022	1783		1765	1953	1415
		0.0625	1632	1358	1188		1852	2111	1336
		0.25	1652	1928	1607		1786	1598	1319
		1	1930	1878	1743		1998	1527	1252
		2	1286	1303	1435		1924	1765	1056

## Sheet: Supplementary Fig. 11
Supplementary Fig. 11
		in vivo yield				cell-free yield
number	1	115.8	72.7	69.9		5.6	5.8	5.8
	2	32	33.9	31.5		4.6	5.8	5.4
	3	29.9	25	30.2		2.8	2.8	2.6
	4	9.1	9.2	5.5		0.4	0.19	0.35
	5	23.5	25.8	23.9		5.1	6	5.7
	6	0	0	0.1		0.4	0.4	0.4
	7	67.5	48.9	76.8		3.1	2	2.2
	8	1	1.1	0.9		2.7	1.8	2.3
	9	66	58.6	58.6		12.3	9.1	10.6
	10	9.9	9.4	11.4		3	3.4	3.4
	11	11.4	10.5	9.9		5.3	5.3	4.5
	12	28.2	24.7	28.6		0.1	1.3	3.3
	13	66.2	69	71		2.4	3.7	3
	14	6.4	10.9	9.3		2.4	2.7	2.1
	15	43.9	34.2	37.6		4.6	4.6	1.1
	16	103.4	109.8	81.8		1.6	2.2	2
	17	12.2	14.4	16		2.6	2.8	2.6
	18	5	4.7	1.7		0.46	0.42	0.35
	19	68.3	46.4	49.9		2.6	1.6	2.9
	20	67.6	75.4	109		4.5	4.2	4.8
	21	65.6	64.6	69.3		7	7.8	8.4

## Sheet: Supplementary Fig. 16a 
Time (min)	Control			10% HBS			500% HBS				Cobalt 0 mM			Cobalt 1 mM
120	1109.3	1155.93	1224.05	1169.78	1266.09	1194.08	766.558	632.48	591.28		947.58	1068.34	930.965	436.368	493.43	491.098

[truncated: 1 more sheets: Supplementary Fig. 16b]
